# Supplementary material for: The Potential of Functional Near-Infrared Spectroscopy-Based Neurofeedback—A Systematic Review and Recommendations for Best Practice
Source: Front Neurosci. 2020 Jul 21;14:594. doi: 10.3389/fnins.2020.00594 (PMC7396619; doi:10.3389/fnins.2020.00594)
Supplement: Supplementary file 2 [file Data_Sheet_1.xlsx]

## Sheet: Extraction
	Design aspects							Training protocol aspects								Signal processing aspects						Results
Study	Participants	Age	Control group	Randomization	Blinding	Transfer assessed	Follow-up	Target region(s)	No channels used for feedback	Training	Neurofeedback run periods and timing	Feedback	Strategies instructed?	Total duration of regulation	Device	Selections of target regions (channel(s) of interest)	Online feature	Chromophore used for feedback	Online preprocessing	Calculation of Feedback signal	Additional measures for artifact control (e.g. EMG, ECG, short distance)	Successful regulation/learning definition	Successful regulation as compared to				Behavioral, cognitive/emotional effects	pre-post Neural effects assesed in diggernt tasks (within COIs)	Neural effects (outside of COIs)
																							Compared to baseline	Early compared to late	Linear improvement	Compared to control
Aranyi et al. (2016)	18 healthy	M = 35.11, SD = 11.23	none	no	no	no	no	dlPFC asymmetry	8	1 session / 1 practice run, 8 real runs / 1 trial, 1 day of training	15 s rest / 3 s instruction / 40 s mental counting baseline / 10 s rest / 3 s instruction / 40 s regulation / 7 s rest	Immediate visual feedback, engagement (e.g., gaze, smile) of virtual agent	express positive feelings towards the agent in order to capture its interest	6min	fNIR400	8 channels positioned on subject's forehead	Asymmetry (left vs. right dlPFC amplitudes)	O2Hb	low-pass filter (finite impulse response, order 20) 0.1 Hz, sliding-window motion artifact rejection, Reference channel	Threshold of signal based on mean, SD and signal variation of signal during counting (baseline)	reference channels	Success rate. Successful trial = statistically significant increase in average asymmetry during NF compared to counting baseline (t-test).	yes	NR	no	N/A	Alignment ratings (the subjective rating of how appropriate were the virtual agent’s facial expressions to the subject’s thoughts during NF) correlated with regulation success (within).	not assesed	not assessed
Barth et al. (2016)	13 healthy	M = 28, SD = 4.51	none	no	no	separate task	no	PFC	44, but participants should focus only on frontal channels (14 channels)	8 sessions / 1 run / 12 trials / 30s / 8 days over 2weeks	30 s relaxation (deactivation) / 30 s regulation (activation)	Immediate visual feedback of all channels (color-coded)	Not reported	48min	ETG-4000	14 channels aligned with positions of EEG 10-20 system, registered to MNI space (Tsuzuki et al. 2007)	Amplitude, PFC	O2Hb	not reported	Change in O2Hb compared to 15 s baseline at beginning.	none	Fixed threshold. Average increase of O2Hb over whole training.	yes	NR	NR	N/A	Not reported	no effect in n-back task, even non-sign. Decrease in frontal channels (ROI)	non-sign. Decrease in language decreased activation in frontal (1-back), middle (1-back), and temporal (1- and 2-back) areas with medium effect sizes.
Fujimoto et al. (2017)	20 healthy	M = 28, SD = 4.6	sham (yoked feedback, within)	yes	single blinded	no	no	SMA	4	1 session real and 1 session sham NF/ 16 trials / 5 s / 2 days	8-15 s rest/ 5 s regulation	Immediate visual feedback, height and color of vertical bar	No strategies instructed	80s	OMM-3000	4 Channels aligned with positions of EEG 10-20 system. MNI positions estimated using individual structural MRI and digitizer measurements	Amplitude (t-values estimated by GLM), SMA	O2Hb	GLM analysis. 20s Sliding window. Linear term to correct drift. 4 short-distance channels (Principal component included as regressor in GLM).	contrast regulation vs rest (adaptive GLM, 20s sliding window), maximum t-value from the 4 channels. Primary principal component of short-distance channels as nuisance regressor	EMG, 4 short-distance channels	Fixed threshold. Significant increase in O2Hb during late compared to early trials (time/condition interaction).	yes	yes	NR	yes	significant time × group interaction for postural control, but no time effects for both groups—interaction was mainly driven by decreased performance in the sham feedback group .	not assesed	not reported
Hosseini et al. (2016)	20 healthy	Age = 24.6, SD = 3.9	sham (yoked feedback)	no	not reported	no	no	dlPFC	Target channels varied between participants. Optode configuration with a total of 52 channels.	4 sessions NF during verbal working memory task / 1 run / 80 trials / 4 days over 2 weeks	8-10 s working memory trial (encoding and retention) / 2 s test / 6-8 s rest and feedback presentation	Delayed feedback, line plot displaying changes during previous ten trials	Meta cognitive strategies.	48min	ETG-4000	Channels aligned with positions of EEG 10-20 system (Okamoto et al., 2004b). Functional localizer (Working memory task)	Amplitude, dlPFC	O2Hb	Bandpass filter 0.01-0.5 Hz	Change in the average O2Hb signal over feedback channels (over 9 s window) relative to the calibration period	no	Fixed threshold. Linear regression over trials within and over sessions. Further group analysis offline (but overlap with feedback channels unclear).	no	no	no1	NR2	improved working memory (significant time × group interaction). Exploratory: improved task switching.	not assesed	not assessed
Hudak et al. (2017)	20 highly impulsive	M = 23.4, SD = 2.8	EMG biofeedback	yes	no	separate tasks	no	bilateral dlPFC/IFG	8	8 sessions / 2 runs NF / 12 trials / 1 run transfer / 8 trials / session 1-4: 50/50%, session 5-8: 80/20% activation/deactivation trials / 8 days over 2 weeks	20 s rest(5 s baseline) / 30 s regulation / 2 s reward	Immediate visual feedback, virtual classroom scenario: brightness of the lighting in the classroom, reinforcement after each trial	No strategies instructed	96min + 32min Transfer	ETG-4000	8 channels aligned with positions of EEG 10-20 system, registered to MNI space (Tsuzuki et al. 2007)	Amplitude, dlPFC/IFG	O2Hb	Kalman filter with a 5s sliding window, CAR of all channels	Change in O2Hb compared to 5 s baseline, CAR of all channels subtracted	CAR	Success rate. Successful trial = at least 7 s of the last 15 s regulation in the desired direction. Average of all trials from first four sessions compared to last four sessions.	NR	no	no	NR	Reduction in False alarms (GoNogo-task, within effect, only trend for interaction). Reduction in Stop-Signal reaction times (SSRT) variability (between effect), but no effect on SSRTs.	increased activation of left dlPFC during no-go trials (between)	not reported
Hudak et al. (2018) - excerpt from study protocol by Mayer et al. (2015)	19 adults with ADHD	M = 30.37, SD = 9.25;	none	no	no	no	Not reported. But protocol included FU	bilateral dlPFC/IFG	8	30 sessions / 2 runs NF / 12 trials / 1 run transfer / 8 trials / 50/50% activation/deactivation trials / 30 days over 12-49 weeks, 3-weeks intermission after session 15	30 rest(5 s baseline) / 30 s regulation / 2 s reward	Immediate visual feedback was presented via commercial EEG-NF system (moving objects and 2s reinforcement)	Not reported	360min + 120min Transfer	ETG-4000	8 channels aligned with positions of EEG 10-20 system, registered to MNI space (Tsuzuki et al. 2007)	Amplitude, dlPFC/IFG	O2Hb	Bandpass filter: 0.01-.1 Hz, 5s moving average, CAR of all channels	Change in O2Hb compared to 5 s baseline, CAR of all channels subtracted	CAR	Success rate. Successful trial = at least 7 s of the last 15 s regulation in the desired direction. Average of all trials from first half compared to last half of sessions.	yes	no	no	N/A	Not reported, only fNIRS group from study (Mayer et al., 2015)	not reported	identified success and failure network. Failure: left-reight dlPFC connectivity, right dlPFC-right parietal lobe only marginally stronger; Success: right IFG-left parietal connectivity
Kanoh et al. (2011)	5 healthy	19-24	none	no	no	separate task	no	left sensorimotor cortex	3	5 sessions / 6 runs /5 trials / 20 s / 5 days of training	40-43 s rest / 20 s up-regulation	Immediate visual feedback (length of white bar)	motor imagery of right hand	50min	ETG-4000	3 channels aligned with positions of EEG 10-20 system	Amplitude sensorimotor cortex	O2Hb	high-pass filter and 7-point moving average	Average of channels / no baseline before task (not explicitly reported)	none	Fixed threshold. Linear regression over sessions.	NR	NR	no	N/A	Not assessed	more focused motor cortex activation in 2 of 5 subjects. No statistcal analysis	not assessed
Kimmig et al. (2018)	12 SAD	M = 24.9 SD = 3.8	none	no	no	separate task	no	bilateral dlPFC/IFG	10	15 sessions / 2 runs NF / 12 Trials / 1 run transfer / 8 trials / 75/25% up-/downregulation / 15 days over 5-9 weeks, from 7th session: distractor background pictures with fear- related contents	30 rest(5 s baseline) / 30 s regulation / 2s reward	Immediate visual feedback, moving dot, and reinforcement "Well done!", anxiety-related or neutral background pictures from 7th session onwards	not reported	180min + 60min transfer	ETG-4000	10 channels aligned with positions of EEG 10-20 system, registered to MNI space (Tsuzuki et al. 2014)	Amplitude, dlPFC/IFG	O2Hb	5 sec moving average filter, CAR of remaining channels	Average of channels, change in O2Hb compared to 5 s baseline. Standard deviation from previous trial used to scale maximum/minimum of feedback signal. CAR of remaining channels subtracted.	CAR	Success rate. Successful trial = at least 7 s of the last 15 s regulation in the desired direction. Last three sessions compared to first three sessions.	NR	yes	NR	N/A	decreased social and general trait anxiety as well as depressive symptoms and a reduced disturbance of daily life. Improved social threat-processing, i.e. Reduction of social threat-related attention bias towards laughter, but not specifically for tauning vs joyful laughter. No correlation of behavioral effects with regulation performance.	No training effect for Social threat-processing related dlPFC activity	No effects for social threat processing related brain activity. Change in right IPS, right IFG and preSMA correlated positive with change in Social anxiety.
Kinoshita et al. (2016)	24 healthy	M = 37.8, SD = 5.5	sham feedback (artificially generated, within)	yes	single blinded	yes	no	bilateral frontal pole cortex	6	1 session / 6 runs (2 runs real / 2 runs sham NF / 2 runs Transfer) 18 trials / 1 day of training	16 s rest / 10 s up-regulation	Immediate visual feedback (blue bar)	memory, executive functions and verbal fluency strategies suggested	6min real + 6min transfer	ETG-4000	6 channels aligned with positions of EEG 10-20-system, registered to MNI space (Tsuzuki et al. 2007).	Amplitude, frontopolar cortex	O2Hb	Not reported	Average of channels, Moving baseline, last 10 sec. Maximum display of the bar graph was +0.25 [mMmm]	Respiratory rate	Fixed threshold. Increased O2Hb in Feedback channels compared to rest baseline.	yes	NR	NR	no	Not assessed	increased O2Hb in Feedback channels during transfer (no feedback condition),	not assessed
Kober et al. (2014)	17 healthy	M = 30.83 SD = 11.02	sham (yoked feedback, within)	yes	single blinded	no	no	motor cortex asymmetry	max 4 + 4 reference channels	8 sessions / 2 runs / 40 trials / 8 different days	7 -11 s rest / 6-8 s regulation	Immediate visual feedback, moving dot + numerical score continuously updated	kinesthetic motor imagery	~75min	ETG-4000	8 channels aligned with positions of EEG 10-20 system registered to MNI space (Singh et al., 2005). Functional localizer to select channels with best signal quality during a motor task	Asymmetry (difference between left and right motor area)	O2Hb	0.01 HPF and 1.5 Hz LPF, 2s moving average. Difference of right and left channels (also cancels out artifacts)	O2Hb left vs. O2Hb right. No baseline period before trials	4 reference channels	Fixed threshold. Last three sessions vs first three sessions.	yes	yes	yes	yes	Not assessed	Not reported	Not reported
Kober et al. (2015)	20 healthy	M = 24.75, SD = 2.64	O2Hb vs. HHb-group	yes	single blinded	separate task	no	bilateral IFG	4 + 4 reference channels	7 sessions / 1 run / 25 trials / 7 different days	27 -33 s rest / 17-23 s up-regulation	Immediate visual feedback, moving dot + numerical score continuously updated	motor imagery	~58min	ETG-4000	4 channels aligned with positions of EEG 10-20 system, positions assessed via individual digitizer measurements	Amplitude (difference between IFG and posterior regions)	O2Hb and HHb group	0.01 high- and 1.5 Hz low-pass filter, 2s moving average. Difference of IFG and of posterior reference channels	O2Hb/HHb of FB channels vs reference channels. No baseline period before trials	EMG, 4 reference channels	Fixed threshold. HHb increased over sessions in HHb group and O2Hb decreased. In O2Hb group HHB increased over session as well.	yes/no3	NR	yes/no3	NR	Not assessed	HHb also increased during separate motor execution and motor imagery task	none
Kober et al. (2018)	48 healthy / 12 per group	M = 24.1, SD = 2.15	bidirectional control for O2Hb and HHb	yes	single blinded	no	no	bilateral IFG	not explicitly reported (4 or 20??)	1 sessions / 1 run / 20 trials / 1 day (also NF during rest, but instructed to relax and bring signal back to baseline)	30 s rest / 17-23 s regulation	Immediate visual feedback (color coded on a schematic head model)	kinesthetic motor imagery	~7min	NIRSport	4 channels, positions assessed via individual digitizer measurements, probably based on EEG 10-20 system	Amplitude, IFG	O2Hb and HHb group	Not reported	not reported	none	Fixed threshold. Not compared to baseline, motor imagery and no group comparison.	NR	NR	yes/no3	NR	Not assessed	not reported	not reported
Lapborisuth et al. (2017)	22 healthy	M = 24.5, SD = 7.8	motor imagery without feedback (within)	no	no	yes	no	left motor cortex	98, but participants should focus on 14 channels placed over left motor cortex	1 session / 8 runs (motor imagery and execution) / 4 runs with NF / 4 runs without / 6 trials	15 s rest / 15 s up-regulation	Immediate visual feedback of all channels on a color-coded topographic image	motor imagery / motor execution	6min	LABNIRS	14 channels aligned with positions of EEG 10-20 system, positions assessed via individual digitizer measurements	Amplitude, motor cortex	O2Hb	Detrending and normalization (last 10s)	difference of current sample divided by SD of previous 10s and linear trend of previous 10s	none	Fixed threshold. Not clearly reported. Defined ROI based on motor execution task (overlap with feedback channels not clear) and analyzed HHb instead of O2Hb. No comparison between conditions and no effect for O2Hb reported.	NR	NR	NR	NR	Not assessed	not clearly reported	none
Lee et al. (2015)	4 healthy	29-32 years	motor task without feedback (within)	unclear	no	no	no	sensory motor cortex (S1,M1, SMA)	7	1 session, 2 runs, 1 run treadmill walking without NF, 1 run with NF	15 s rest / 10 s up-regulation	Immediate visual feedback (red bar)	not reported	100s	FOIRE-3000	7 channels aligned with positions of EEG 10-20 system. positions assessed via individual digitizer measurements	Amplitude, sensorimotor cortex	O2Hb	not reported	t-values, probably GLM	none	Fixed threshold. Increased O2Hb in Feedback channels. No statistical comparison between Feedback and no feedback condition.	NR	NR	NR	NR	Not assessed	not assesed	none
Li et al. (2019)	60 healthy	M = 21.5, SD = 2.05	sham (yoked feedback)	yes	single blinded	no	no	right lateral OFC	1	1 session, 1 run 6-10 trials to learn strategy, 4 real training runs / 4 trials / one day / 10-30min break in between	25 s rest / 25 s up-regulation	Immediate visual feedback, animation: “Lift a stone in front of a beach landscape”	no specific strategies instructed	~ 9-11min	NIRSport	1 channel aligned with positions of EEG 10-20 system. Position of channel validated by MRI scans in two independent participants	Amplitude, OFC	O2Hb	2 s moving average	Change in O2Hb compared to 2 s baseline, feedback scaled based on a pre-experiment (“difficulty coefficient”)	none	Fixed threshold. Significant increase in O2Hb over NF runs (time × group interaction). Regional specificity also confirmed by exploratory analysis of all channels.	yes	yes	yes	yes	Trend for enhanced cognitive flexibility (but only group comparison at post). Shorter response times and higher rewarding experience were associated with stronger training-induced O2Hb increases in lOFC.	not assesed	none
Liu et al. (2016)	2 healthy, 2 ASD	M = 13.3, SD = 2.2	sham feedback (artificially generated)	yes	not reported	no	no	frontal and temporal face processing regions	1	5 sessions / 2 runs / 1 run: functional localizer / 4 trials morphing faces / 1 run training / 10 trials, 5 days over 5 weeks	30 s rest / house-matching 20 s / face-matching (up-regulation) 28 s / 2s feedback/reward display	Delayed feedback, points displayed after each trial points were later converted to cash	no specific strategies instructed	~ 23min	ETG-4000	Functional localizer at beginning of each session (channel with highest/lowest signal during face processing), positions assessed via individual digitizer measurements	Amplitude, frontal and temporal face processing regions	O2Hb	Reference channel (channel irrelevant to face-processing network identified during functional localizer)	O2Hb Percent signal change in Feedback channel compared to reference channel (Face-matching compared to house-matching)	Reference channel	not reported	NR	NR	NR	NR	improved facial recognition in all participants (single case analysis, no statistic reported)	not assesed	none
Marx et al. (2015)	27 children ADHD / 9 per group	M= 8.9, SD = 1.02	EEG and EMG biofeedback	no	no	separate tasks	2 weeks and 6 months	bilateral dlPFC/IFG	8	12 sessions/ 2 runs NF / 12 Trials / 1 run Transfer / 8 Trials, 50/50% activation/deactivation trials, 12 days within 4-6 weeks	25 s rest(5 s baseline) / 30 s regulation / 2 s reward	Immediate visual feedback was presented via commercial EEG-NF system (moving objects and 2 s reinforcement)	not reported	144min + 48min transfer	ETG-4000	8 channels aligned with positions of EEG 10-20 system, registered to MNI space (Tsuzuki et al. 2007)	Amplitude, dlPFC/IFG	O2Hb	Common average reference (CAR)	Change in O2Hb compared to 5 s baseline	no	not reported	NR	NR	NR	NR	Decreased ADHD scores (parent and teacher ratings) within group. No effect on associated behavioral symptoms (SDQ) and quality of life (child ratings). GoNogo RTs, RT vaiability and commission errors decreased within group. But RT effect only from post to follow up. TAP Flexibility RTs and RT variability decreased within group. In the control groups ADHD scores did not significantly decrease, but…	not reported	not reported
Mihara et al. (2012)	21 healthy	M= 34.3, SD = 10.3	sham feedback (artificially generated, within)	yes	single blinded	no	no	left premotor cortex	3	1 session real / 1 session sham NF / 15 trials / 1 day	8-15 s rest/ 5 s regulation	Immediate visual feedback, height and color of vertical bar	kinesthetic motor imagery	75 sec	OMM-3000	3 channels aligned with positions of EEG 10-20 system, positions estimated using structural MRI and digitizer measurements of representative participants	Amplitude (t-values estimated by GLM), premotor cortex	O2Hb	GLM analysis. 20s Sliding window, linear term to correct for drift. Autoregressive model order 1 to adjust autocorrelation, excluded 3 participants with finger movement	contrast regulation vs rest (adaptive GLM, 20s sliding window), maximum t-value from the 3 channels	no. But reported offline control	Fixed threshold. Increase in O2Hb compared to baseline only for one of the three feedback channels reported.	yes	NR	NR	no	Increased self assessed kinesthetic motor imagery scores	not reported	increased activation of left premotor cortex (not COI). Decreased activity in parietal association cortex (related to increase in sham group)
Mihara et al. (2013)	20 stroke patients	M = 58.1, SD = 8.3	sham feedback (artificially generated)	yes	double-blinded	no	2 weeks	ipsilesional premotor cortex	3	6 sessions / 32 trials / 6 days over 2 weeks / 10min motor imagery training without NF before each session	8-15 s rest/ 5 s regulation	Immediate visual feedback, height and color of vertical bar	kinesthetic motor imagery	16min	OMM-3000	3 channels aligned with positions of EEG 10-20 system, positions estimated using individual MRI and digitizer measurements	Amplitude (t-values estimated by GLM), premotor cortex	O2Hb	GLM analysis, 20s Sliding window. Linear term to correct for drift, autoregressive model order 1 to adjust autocorrelation, EMG control	contrast regulation vs rest (adaptive GLM, 20s sliding window), maximum t-value from the 3 channels	EMG	Fixed threshold. Increased activation in one of the three FB channels compared to baseline. Timeline analysis and ROI-Analysis. Statistical details about timeline analysis missing.	yes	yes	NR	yes	improved recovery of sensorimotor function, as assessed by Fugl-Meyer assessment scale (significant time × group Interaction), no significant adverse effect	not assessed	not reported
Narita et al. (2015)	4 ASD	M = 20, SD = 4.76	none	no	no	no	1-3 month	left PFC	1	2 sessions / 7 runs / 6 trials / 2 days over 1 week? (but not clearly reported)	15 s rest / 30 s regulation	Immediate visual feedback, color of monitor	not reported	~ 42min	PocketNIRS, Dynasense	1 Channel aligned with positions of EEG 10-20 system. No information about registration reported.	Amplitude, PFC	O2Hb	not reported	not reported	none	not reported	NR	NR	NR	N/A	improved working memory, performance in stroop task, anxiety and mood (within-effect, only means, no statistic reported)	none	not assessed
Trambaiolli et al. (2018)	33 healthy	M = 25.58, SD = 3.26	sham feedback (artificially generated, within)	conditions presented in random order	single blinded? Not clearly reported	no	no	frontal and occipital Networks	32	1 session / 2 runs classifier training / 2 runs NF / 11 trials (5 trials real, 3 trials fixed, 3 trials random feedback (neutral and positive affect conditions)	5 s fixation cross / 2 s instruction / 30 s positive or neutral affect condition / self-paced self-evaluation	Immediate visual feedback, amorphous figure	imagine positive personal experiences	5min	NIRScout	32 channels aligned with positions of EEG 10-20 system. No information about registration reported	Output of classifier, frontal/occipital networks	O2Hb, HHb	1 Hz low-pass filter and 3s moving average, normalization by average signal from the same channel during previous neutral condition	Output of Linear discriminant classifier based on O2Hb and HHb of 32 channels, indicating neutral or positive affect	none	Success rate. Successful trial = Classifier. Percentage of successful trials for all conditions.	Yes	NR	NR	no	Not assessed	not assessed	Similar connectivity patterns accross conditions (real, fixed, random / neutral, positive) according to connectivity matrices. But differential connectivity patterns according to Mahalanobis distances associated with all conditions, indicating stronger general connectivities during neutral affect and lowest overall connectivity during real feedback trials.
Weyand et al. (2015)	10 healthy	16 -40	none	no	no	no	10 days	bilateral PFC	9	16 session / 3 runs / 20-22 trials (up- and down-regulation) / 15 sessions within 3 weeks, last session 10 days later / session 1-5: select strategy / session 6-10: practice strategies / Session 11-15: stop strategies, use desire to regulate / Session 16: follow-up	20 s rest / 17 s regulation	Immediate visual feedback, color-coded topographic image, ball that rises and falls, and game feedback	yes, specific strategies instructed	277min	Imagent	9 channels aligned with positions of EEG 10-20 system. No information about registration reported	Classifier, PFC	O2Hb, HHb, tHb	third-order Chebyshev IIR cascade filter with pass-band edge frequency of 0.1 Hz, stop-band edge frequency of 0.5 Hz, and pass band ripple of 0.1 dB	Session 1-5: weighted slope score. Session 6-16: Output of classifier. LDA classifier using 8 features selected from 288 different temporal and spatiotemporal features from all channels and chromophores	none	Success rate. Successful trial = Classifier. Average classification accuracy for each session	yes	NR	NR	N/A	marginal decrease in task load comparing session 10 (strategy use) and 15 (voluntary self-regulation). Work load decreased and ease-of-use and perceived intuitiveness only increased over self-regulation sessions (11-15), not over mental task sessions (1-10).	not assesed	not assessed
														I would like a horizontal line (or at least some more spacing) between the different studies. Otherwise difficult to separate.
Abbreviations
ADHD, attention-deficit/hyperactivity disorder; ASD, autism spectrum disorder; CAR, common average reference; COI, channel(s) of interest; dlPFC, dorsolateral prefrontal cortex; EEG, electroencephalography; EMG, electromyography; IFG, inferior frontal gyrus; HHb, deoxyhemoglobin; LDA, linear discriminant analysis; NF, neurofeedback; O2Hb, oxyhemoglobin; OFC, orbitofrontal cortex; PFC, prefrontal …
Footnotes
1 Marginal effects were considered “no”, only significant effects were considered “yes”. 2 Effects were reported based on an offline analysis without clarifying if significant effects overlapped with feedback channels, and were therefore not considered in our analysis. 3 Kober et al.(2015, 2018) trained regulation of O2Hb and HHb in separate groups
Study protocols
Blume et al. (2017)	90 childen ADHD		NIRS-VR, NIRS-no-VR, EMG-VR feedback
Mayer et al. (2015)	60 ADHD adults		EEG NF
																											Decreased ADHD scores (parent and teacher ratings) within group. No effect on associated behavioral symptoms (SDQ) and quality of life (child ratings). GoNogo RTs, RT vaiability and commission errors decreased within group. But RT effect only from post to follow up. TAP Flexibility RTs and RT variability decreased within group. In the control groups ADHD scores did not significantly decrease, but…
																											Increased self assessed kinesthetic motor imagery scores
																											improved recovery of sensorimotor function, as assessed by Fugl-Meyer assessment scale (significant time × group Interaction), no significant adverse effect
																											improved working memory, performance in stroop task, anxiety and mood (within-effect, only means, no statistic reported)
																											not assessed
																											marginal decrease in task load comparing session 10 (strategy use) and 15 (voluntary self-regulation). Work load decreased and ease-of-use and perceived intuitiveness only increased over self-regulation sessions (11-15), not over mental task sessions (1-10).
